# Supplementary material for: The Long Non-coding RNA TMPO-AS1 Promotes Bladder Cancer Growth and Progression via OTUB1-Induced E2F1 Deubiquitination
Source: Front Oncol. 2021 Mar 18;11:643163. doi: 10.3389/fonc.2021.643163 (PMC8013732; doi:10.3389/fonc.2021.643163)
Supplement: Supplementary Table 1 — List of antibodies used in this study. [file Data_Sheet_1.zip]

Archive with 3 entries (3 files):
- Supplementary Table 2.DOCX
- Supplementary Table 3.XLSX
- Supplementary Table1.XLSX
