# Supplementary material for: The Long Non-coding RNA TMPO-AS1 Promotes Bladder Cancer Growth and Progression via OTUB1-Induced E2F1 Deubiquitination
Source: Front Oncol. 2021 Mar 18;11:643163. doi: 10.3389/fonc.2021.643163 (PMC8013732; doi:10.3389/fonc.2021.643163)
Supplement: Supplementary Table 1 — List of antibodies used in this study. [file Data_Sheet_1.zip › Supplementary Table 3.XLSX]

## Sheet: Sheet1
CD99
YBX2
PHTF2
CYTH3
ANLN
MDH1
DEPDC1
EDC4
ELN
RAD51
WDR62
UBE2T
POLD3
NDC80
COL4A4
AGBL5
ADAMTS2
TPX2
HEPH
KIF4A
CCDC80
WDR76
CBX5
ACOT7
PRTFDC1
CDKN3
MAPRE1
E2F1
RPRD1B
NME4
MAZ
CHRAC1
ASF1B
MEIS3
H2AZ2
SMC3
COL1A1
CDCA3
STK38
NNT
SPARC
RAD1
SMC4
ICMT
NID1
B4GALT2
CENPF
PHF19
CENPL
MASTL
None
None
CDKN2C
TUBA1B
SEPTIN6
PLA2G5
YWHAH
CALU
KNSTRN
PIMREG
CDKN2D
PXDN
COL5A1
C1QL1
TUBG1
PSMC3IP
TOP2A
LLGL1
LRRCC1
PSRC1
AVIL
RDH5
CKAP2
TCF19
NUSAP1
KIF23
KIF11
CEP55
DIAPH3
FANCI
FN3KRP
SAMD1
COL6A2
SAE1
HSPG2
DTL
POMGNT2
CCNA2
ADAMTS16
CDCA5
NCAPG2
MKI67
GLB1L2
CENPU
SPC25
SKA1
ATAD2
BUB1B
ST3GAL2
CCNB2
TMSB15A
ACTC1
CALM3
RACGAP1
SPC24
FAM102B
COL6A3
FSTL1
H2AZ1
HMGB2
SCRG1
COL1A2
ZNF367
FBN1
CENPN
NEMP1
ATP23
PBK
NT5DC2
THAP11
FEN1
COL3A1
THBS3
CKAP2L
BUB1
RRM2
HCFC1
RNF26
UBXN2A
DIRAS1
TYMS
POGLUT3
SKA2
IQGAP3
KNTC1
SLC24A3
FAF1
GALNT17
MYBL1
KIF18B
PPP1CC
C3orf70
COL4A1
AC091057.1
ILRUN
PRIM1
HYLS1
ARHGAP11A
HMGN2
PRC1
NT5M
MXD3
NEURL1B
NPIPA7
DHFR
KIFC1
RDH14
