# Supplementary material for: The Long Non-coding RNA TMPO-AS1 Promotes Bladder Cancer Growth and Progression via OTUB1-Induced E2F1 Deubiquitination
Source: Front Oncol. 2021 Mar 18;11:643163. doi: 10.3389/fonc.2021.643163 (PMC8013732; doi:10.3389/fonc.2021.643163)
Supplement: Supplementary Table 1 — List of antibodies used in this study. [file Data_Sheet_1.zip › Supplementary Table1.XLSX]

## Sheet: Sheet1
Primary antibodies	MW(kDa)	Dilution	Catalog/Company	Secondary antibodies	Dilution
E2F1	≈47	1/500	OM250777, Omnimabs,Alhambra, CA, USA	Goat Anti Rabbit IgG/HRP	1/4000
OTUB1	≈31	1/1000	ab175200, Abcam, Cambridge, UK	Goat Anti Rabbit IgG/HRP	1/4000
UCHL5	≈38	1/1000	ab124931, Abcam	Goat Anti Rabbit IgG/HRP	1/4000
USP5	≈96	1/400	10473-1-AP, Proteintech,Rosemont, IL, USA	Goat Anti Rabbit IgG/HRP	1/4000
COPS6	≈36	1/500	ab77299, Abcam	Goat Anti Rabbit IgG/HRP	1/4000
PMSD14	≈35	1/500	12059-1-AP, Proteintech	Goat Anti Rabbit IgG/HRP	1/4000
UB	≈8.4	1/200	0201-2-AP, Proteintech	Goat Anti Rabbit IgG/HRP	1/4000
β-actin	42	1/2000	66009-1-Ig, Proteintech	Goat Anti Mouse IgG/HRP	1/4000
